# Supplementary material for: The Human Gut and Dietary Salt: The Bacteroides/Prevotella Ratio as a Potential Marker of Sodium Intake and Beyond
Source: Nutrients. 2024 Mar 25;16(7):942. doi: 10.3390/nu16070942 (PMC11013828; doi:10.3390/nu16070942)
Supplement: Supplementary file 1 [file nutrients-16-00942-s001.zip]

Archive with 8 entries (8 files):
- S1 Nutirent analysis.xlsx
- S2 alpha and beta diversity.pdf
- S3 Firmicutes Bacteroidetes.pdf
- S4 Sequencing libraries.pdf
- S5 Shapiro Wilk Krustal.xlsx
- S6 predicted gene statistics.pdf
- S7 Nutrition statistics.xlsx
- S8 TSPOs.pdf
