# Supplementary material for: The Human Gut and Dietary Salt: The Bacteroides/Prevotella Ratio as a Potential Marker of Sodium Intake and Beyond
Source: Nutrients. 2024 Mar 25;16(7):942. doi: 10.3390/nu16070942 (PMC11013828; doi:10.3390/nu16070942)
Supplement: Supplementary file 1 [file nutrients-16-00942-s001.zip › S1 Nutirent analysis.xlsx]

## Sheet: Full dietary analysis
Dietary Salt	Sample ID	Country/Demographics	Gender	Diet	Age	Energy kcal	Sodium	Protein	AOAC fibre	NSP	Calcium	Chloride	Copper	Folate	Iodine	Iron	Magnesium	Niacin equivalent	Phosphorus	Potassium	Retinol Equivalent	Riboflavin	Selenium	Thiamin	Vitamin B6	Vitamin B12	Vitamin C	Vitamin D	Zinc		AOAC fibre using NSP value X 1.33
Low	3426	England	Female	Western	41	1614.4	1362.3	75.7	20.7	18.354	950.5	2378.5	260.6	229.5	99.6	25.8	374.3	28.1	1333.5	3184.9	781.5	1.6	58.5	1.5	1.7	5.2	369.7	16.4	10.7		24.4108
Low	6427	England	Female	Vegan	48	1820.4	949.3	31.6	19	21.28	362.5	1700.8	1.1	209.9	243.3	23.3	250.5	14	734.1	3575.1	475.3	0.6	117.9	11.2	1.3	9.1	139.1	5.3	19.7		28.3024
Low	6429	England	Male	Raw Vegan	43	1621.4	861.6	48.1	14.2	56.924	1365.8	1099.1	88	747.1	30.1	26.2	634.7	18.1	992	6364.3	4904.8	1.7	27	1.3	2.4	0.3	439.2	0.4	8.3		75.7089
High	3425	England	Female	Western	41	1938.1	2831.4	68.7	17.8	19.285	1131	4586.9	0.9	290.9	119.7	7.9	284.5	29.3	1345.9	3201.4	718.1	1.6	38.6	1.4	1.3	5.2	94.8	2.6	8.9		25.6491
High	3428	England	Female	Western	30	2050.1	6572.9	107.7	11.3	13.4	498.6	8092.3	1	279.4	214.4	11.5	305.8	49.8	1283.1	3152.3	807.4	1.8	177.7	1.8	2.2	26.4	360.9	19.5	11.3		17.822
High	6431	England	Female	Vegan	23	2846.3	4197.1	74.7	29.4	31.9732	1008.4	5162.5	2.1	645.4	37.5	17.9	497.6	34.1	1415.1	4549.5	785	2.5	43.4	2.1	1.6	2.5	86.6	2.7	8.8		42.5244
					37.6667		1057.73	51.8	17.9667									Nutritionists believed there were gaps for AOAC fibre in the food composition database because for some years the UK had been using NSP for fibre recommendations untill when changed to AOAC. It is believed that it takes time to see the change in food composition database. A recommedation in year 2012 was to multiply NSP by 1.33 to get AOAC. OUR ANALYSIS was done in Nutrimen in year 2018
				LSD	43.8088		4533.8	83.7	19.5
				HSD	29.6437
					35.3604
