# Supplementary material for: The Human Gut and Dietary Salt: The Bacteroides/Prevotella Ratio as a Potential Marker of Sodium Intake and Beyond
Source: Nutrients. 2024 Mar 25;16(7):942. doi: 10.3390/nu16070942 (PMC11013828; doi:10.3390/nu16070942)
Supplement: Supplementary file 1 [file nutrients-16-00942-s001.zip › S5 Shapiro Wilk Krustal.xlsx]

## Sheet: Shapiro and Krustal test
Shapiro Wilk				Krustal Wallis
	normality_p_value				p-value
Abiotrophia	0.24756			Abiotrophia	0.275234
Acaryochloris	0.0845502			Acaryochloris	0.512691
Acetivibrio	0.856167			Acetivibrio	0.0495346
Acetobacter	0.301326			Acetobacter	0.375825
Acetohalobium	0.279241			Acetohalobium	0.12663
Acholeplasma	0.684434			Acholeplasma	0.275234
Achromobacter	0.0964517			Achromobacter	0.275234
Acidaminococcus	0.559212			Acidaminococcus	0.512691
Acidilobus	0.0620901			Acidilobus	0.816639
Acidimicrobium	0.995561			Acidimicrobium	0.12663
Acidiphilium	0.489327			Acidiphilium	0.512691
Acidithiobacillus	0.726603			Acidithiobacillus	0.512691
Acidobacterium	0.236976			Acidobacterium	0.0495346
Acidothermus	0.361614			Acidothermus	0.275234
Acidovorax	0.433308			Acidovorax	0.12663
Aciduliprofundum	0.340507			Aciduliprofundum	0.268286
Acinetobacter	0.362613			Acinetobacter	0.827259
Actinobacillus	0.0935002			Actinobacillus	0.827259
Actinomyces	0.0827261			Actinomyces	0.275234
Actinosynnema	0.226167			Actinosynnema	0.12663
Aedes	0.118018			Acyrthosiphon	0.816639
Aerococcus	0.558886			Aedes	0.121183
Aeromicrobium	0.0781386			Aerococcus	0.827259
Aeromonas	0.752191			Aeromicrobium	0.816639
Aeropyrum	0.236455			Aeromonas	0.12663
Aggregatibacter	0.527573			Aeropyrum	1
Agrobacterium	0.74687			Afipia	0.121335
Ahrensia	0.0783705			Aggregatibacter	0.275234
Ailuropoda	0.065452			Agrobacterium	0.0495346
Akkermansia	0.0773899			Ahrensia	0.486674
Albidiferax	0.158599			Ailuropoda	0.375825
Alcanivorax	0.888614			Ajellomyces	0.121335
Algoriphagus	0.136576			Akkermansia	0.827259
Alicycliphilus	0.695367			Albidiferax	0.12663
Alicyclobacillus	0.25021			Alcanivorax	0.12663
Aliivibrio	0.684278			Algoriphagus	1
Alistipes	0.115187			Alicycliphilus	0.512691
Alkalilimnicola	0.190019			Alicyclobacillus	0.827259
Alkaliphilus	0.159105			Aliivibrio	0.275234
Allochromatium	0.277391			Alistipes	0.827259
Alteromonas	0.0584244			Alkalilimnicola	0.275234
Aminobacterium	0.551988			Alkaliphilus	0.12663
Ammonifex	0.998689			Allochromatium	0.512691
Amycolatopsis	0.546523			Alphabaculovirus	0.317311
Anabaena	0.0938332			Alteromonas	0.512691
Anaerobaculum	0.693098			Aminobacterium	0.512691
Anaerococcus	0.544756			Aminomonas	0.512691
Anaerofustis	0.119109			Ammonifex	0.827259
Anaeromyxobacter	0.897295			Amycolatopsis	0.827259
Aneura	1			Anabaena	0.12663
Anopheles	0.194499			Anaerobaculum	0.512691
Anoxybacillus	0.733827			Anaerococcus	0.0495346
Apis	0.215691			Anaerofustis	0.512691
Aquifex	0.712478			Anaeromyxobacter	0.512691
Archaeoglobus	0.325221			Anaerostipes	0.275234
Arcobacter	0.882392			Anaerotruncus	0.512691
Aromatoleum	0.966909			Anaplasma	0.121335
Arthrobacter	0.0969047			Anopheles	0.827259
Arthroderma	0.0952144			Anoxybacillus	0.275234
Arthrospira	0.789439			Apis	0.506555
Aspergillus	0.991441			Aquifex	0.827259
Asticcacaulis	0.898715			Arabidopsis	0.12663
Atopobium	0.666293			Arcanobacterium	0.512691
Aurantimonas	0.591359			Archaeoglobus	0.827259
Azoarcus	0.79903			Arcobacter	0.512691
Azorhizobium	0.113854			Aromatoleum	0.827259
Azospirillum	0.313313			Arthrobacter	0.275234
Azotobacter	0.944091			Arthroderma	0.816639
Bacillus	0.159971			Arthrospira	0.827259
Bacteroides	0.536568			Aspergillus	0.512691
Bartonella	0.203521			Asticcacaulis	0.512691
Basfia	0.535222			Atopobium	0.827259
Bdellovibrio	0.480877			Atropa	0.317311
Beggiatoa	0.0671316			Aurantimonas	0.512691
Beijerinckia	0.130336			Azoarcus	0.827259
Betabaculovirus	1			Azorhizobium	0.512691
Beutenbergia	0.749378			Azospirillum	0.827259
Blastocystis	1			Azotobacter	0.827259
Blastopirellula	0.708983			Babesia	0.121335
Blattabacterium	0.672442			Bacillus	0.12663
Blautia	0.939426			Bacteroides	0.0495346
Borrelia	0.72172			Bartonella	0.512691
Botryotinia	0.324842			Basfia	0.275234
Brachybacterium	0.145441			Bdellovibrio	0.512691
Brachyspira	0.360092			Beggiatoa	0.657905
Bradyrhizobium	0.17464			Beijerinckia	1
Brevibacillus	0.879916			Bermanella	0.275234
Brevibacterium	0.882166			Betaentomopoxvirus	0.317311
Brevundimonas	0.293004			Beutenbergia	0.827259
Brucella	0.157686			Bifidobacterium	0.512691
Bulleidia	0.369657			Blastopirellula	0.512691
Burkholderia	0.503698			Blattabacterium	0.275234
Butyrivibrio	0.0678304			Blautia	0.275234
Caenorhabditis	0.534979			Bordetella	0.12663
Caldanaerobacter	0.317373			Borrelia	0.827259
Caldicellulosiruptor	0.345016			Bos	0.121335
Calditerrivibrio	0.704237			Botryotinia	0.657905
Caldivirga	0.122193			Bpp-1-like viruses	0.317311
Campylobacter	0.158777			Brachybacterium	0.12663
Candidatus Accumulibacter	0.305053			Brachyspira	0.512691
Candidatus Amoebophilus	0.122983			Bradyrhizobium	0.827259
Candidatus Azobacteroides	0.414475			Branchiostoma	0.486674
Candidatus Blochmannia	0.0661796			Brevibacillus	0.275234
Candidatus Desulforudis	0.382232			Brevibacterium	0.12663
Candidatus Hamiltonella	0.593114			Brevundimonas	1
Candidatus Korarchaeum	0.0535067			Brucella	0.275234
Candidatus Koribacter	0.656397			Brugia	0.506555
Candidatus Pelagibacter	0.085052			Buchnera	0.246315
Candidatus Phytoplasma	0.177134			Bulleidia	0.512691
Candidatus Protochlamydia	0.764127			Burkholderia	0.512691
Candidatus Puniceispirillum	0.443688			Butyrivibrio	0.827259
Candidatus Solibacter	0.802114			Caenorhabditis	0.827259
Candidatus Sulcia	0.0919468			Caldanaerobacter	0.512691
Capnocytophaga	0.136219			Caldicellulosiruptor	0.512691
Carboxydothermus	0.651131			Calditerrivibrio	0.827259
Cardiobacterium	0.10331			Caldivirga	0.816639
Carnobacterium	0.171183			Callithrix	0.317311
Catenibacterium	0.0835609			Caminibacter	0.275234
Catenulispora	0.994458			Campylobacter	0.512691
Catonella	0.687639			Candida	1
Caulobacter	0.147486			Candidatus Accumulibacter	0.827259
Cellulomonas	0.660337			Candidatus Amoebophilus	0.512691
Cellulosilyticum	0.599978			Candidatus Azobacteroides	0.827259
Cellvibrio	0.730049			Candidatus Blochmannia	0.0463016
Chaetosphaeridium	1			Candidatus Carsonella	0.317311
Chara	1			Candidatus Cloacamonas	0.275234
Chelativorans	0.888859			Candidatus Desulforudis	0.275234
Chitinophaga	0.777523			Candidatus Hamiltonella	0.512691
Chlamydia	0.451619			Candidatus Korarchaeum	0.827259
Chlamydophila	0.351707			Candidatus Koribacter	0.275234
Chlorobaculum	0.57522			Candidatus Liberibacter	0.121335
Chlorobium	0.273439			Candidatus Pelagibacter	0.246315
Chloroflexus	0.462807			Candidatus Phytoplasma	0.512691
Chloroherpeton	0.660065			Candidatus Protochlamydia	0.827259
Chromobacterium	0.116348			Candidatus Puniceispirillum	0.12663
Chromohalobacter	0.558215			Candidatus Regiella	0.121335
Chryseobacterium	0.170032			Candidatus Riesia	0.796253
Chrysodidymus	1			Candidatus Solibacter	0.512691
Chthoniobacter	0.555901			Candidatus Sulcia	0.486674
Ciona	0.834789			Canis	0.121335
Citrobacter	0.903464			Capnocytophaga	0.827259
Citromicrobium	0.104695			Carboxydothermus	0.275234
Cladochytrium	1			Cardiobacterium	0.816639
Clavibacter	0.851698			Carnobacterium	0.12663
Clostridium	0.368922			Catenibacterium	0.827259
Coccolithovirus	1			Catenulispora	0.512691
Collinsella	0.580325			Catonella	0.275234
Colwellia	0.150645			Caulobacter	0.512691
Comamonas	0.995004			Cellulomonas	0.512691
Conexibacter	0.530675			Cellulosilyticum	0.275234
Congregibacter	0.953015			Cellvibrio	0.512691
Coprobacillus	0.162112			Cenarchaeum	0.121335
Coprococcus	0.551958			Chaetomium	0.506555
Coprothermobacter	0.88631			Chelativorans	0.827259
Corynebacterium	0.679461			Chitinophaga	0.827259
Coxiella	0.703605			Chlamydia	0.512691
Croceibacter	0.48528			Chlamydiamicrovirus	0.317311
Crocosphaera	0.598757			Chlamydomonas	0.827259
Cronobacter	0.193696			Chlamydophila	0.827259
Cryptobacterium	0.723183			Chlorella	0.317311
Cryptosporidium	0.417987			Chloriridovirus	0.317311
Cupriavidus	0.357518			Chlorobaculum	0.275234
Cuscuta	1			Chlorobium	0.512691
Cyanothece	0.826257			Chloroflexus	0.12663
Cylindrospermopsis	0.22585			Chloroherpeton	0.827259
Cytophaga	0.289171			Chlorovirus	0.121335
Danio	0.085052			Chromobacterium	0.827259
Debaryomyces	0.0808907			Chromohalobacter	0.275234
Dechloromonas	0.425537			Chryseobacterium	0.827259
Deferribacter	0.953159			Chthoniobacter	0.512691
Dehalococcoides	0.845256			Ciona	0.275234
Dehalogenimonas	0.227518			Citreicella	0.121335
Deinococcus	0.117191			Citrobacter	0.512691
Delftia	0.20732			Citromicrobium	0.816639
Denitrovibrio	0.163938			Clavibacter	0.827259
Dermacoccus	0.236182			Clavispora	0.816639
Desulfarculus	0.246853			Clostridium	0.12663
Desulfatibacillum	0.430137			Coccidioides	0.121335
Desulfitobacterium	0.311385			Collinsella	0.512691
Desulfobacterium	0.0643519			Colwellia	0.275234
Desulfococcus	0.450356			Comamonas	0.827259
Desulfohalobium	0.223048			Conexibacter	0.12663
Desulfomicrobium	0.573005			Congregibacter	0.0495346
Desulfonatronospira	0.16499			Coprinopsis	0.121335
Desulfotalea	0.0947526			Coprobacillus	0.12663
Desulfotomaculum	0.660789			Coprococcus	0.512691
Desulfurispirillum	0.718305			Coprothermobacter	0.12663
Desulfurivibrio	0.292486			Coraliomargarita	0.275234
Desulfurococcus	0.0797157			Corynebacterium	0.827259
Desulfuromonas	0.712462			Coxiella	0.827259
Dethiobacter	0.297213			Croceibacter	0.512691
Dethiosulfovibrio	0.786845			Crocosphaera	0.275234
Dichelobacter	0.731705			Cronobacter	0.275234
Dickeya	0.1119			Cryptobacterium	0.275234
Dictyostelium	0.531165			Cryptomeria	0.317311
Dinoroseobacter	0.136206			Cryptosporidium	0.275234
Dokdonia	0.644758			Culex	0.796253
Dorea	0.236407			Cupriavidus	0.512691
Drosophila	0.78252			Cyanidioschyzon	0.121335
Dyadobacter	0.857939			Cyanidium	0.121335
Edwardsiella	0.228039			Cyanobium	0.317311
Eggerthella	0.389538			Cyanophora	0.816639
Ehrlichia	0.71147			Cyanothece	0.512691
Elusimicrobium	0.590061			Cylindrospermopsis	0.512691
Emericella	0.584767			Cyprinivirus	0.121335
Endoriftia	0.121295			Cytophaga	0.827259
Enhydrobacter	0.484799			Danio	0.246315
Entamoeba	0.147331			Debaryomyces	0.12663
Enterococcus	0.596891			Dechloromonas	0.512691
Enterocytozoon	0.100589			Deferribacter	0.512691
Epulopiscium	0.496889			Dehalococcoides	0.827259
Eremococcus	0.74622			Dehalogenimonas	0.827259
Eremothecium	0.132744			Deinococcus	0.12663
Erwinia	0.192313			Delftia	0.512691
Erysipelothrix	0.116581			Denitrovibrio	0.512691
Erythrobacter	0.410881			Dermacoccus	0.375825
Ethanoligenens	0.295534			Desulfarculus	0.275234
Eubacterium	0.566284			Desulfatibacillum	0.275234
Exiguobacterium	0.3574			Desulfitobacterium	0.0495346
Faecalibacterium	0.0619523			Desulfobacterium	0.827259
Ferrimonas	0.187013			Desulfococcus	0.512691
Ferroglobus	0.109141			Desulfohalobium	0.0495346
Ferroplasma	0.529999			Desulfomicrobium	0.12663
Fervidobacterium	0.31393			Desulfonatronospira	0.275234
Fibrobacter	0.159417			Desulfotalea	0.12663
Filifactor	0.52461			Desulfotomaculum	0.512691
Filobasidiella	0.485742			Desulfovibrio	0.512691
Flavobacterium	0.18661			Desulfurispirillum	0.275234
Floydiella	1			Desulfurivibrio	0.827259
Francisella	0.422943			Desulfurococcus	0.268286
Frankia	0.370082			Desulfuromonas	0.512691
Fusobacterium	0.789819			Dethiobacter	0.827259
Gallionella	0.310002			Dethiosulfovibrio	0.512691
Gemmata	0.885995			Dialister	0.0495346
Gemmatimonas	0.265094			Dichelobacter	0.827259
Geobacillus	0.307082			Dickeya	0.512691
Geobacter	0.61221			Dictyoglomus	0.512691
Geodermatophilus	0.161714			Dictyostelium	0.275234
Giardia	0.0545521			Dinoroseobacter	1
Gibberella	0.515141			Dokdonia	0.827259
Gloeobacter	0.785438			Dorea	0.512691
Gluconacetobacter	0.0556734			Drosophila	0.512691
Gluconobacter	0.878332			Durinskia	0.317311
Gordonia	0.69738			Dyadobacter	0.827259
Gracilaria	1			Edwardsiella	0.512691
Gramella	0.465044			Eggerthella	0.12663
Granulibacter	0.646694			Ehrlichia	0.275234
Granulicatella	0.895591			Eikenella	0.246315
Guillardia	0.0510859			Elusimicrobium	0.512691
Haemophilus	0.23473			Emericella	0.827259
Hahella	0.512868			Emiliania	0.121335
Halalkalicoccus	0.126227			Encephalitozoon	0.121335
Halanaerobium	0.367785			Endoriftia	0.657905
Haliangium	0.335701			Enhydrobacter	0.657905
Halobacterium	0.276028			Entamoeba	0.827259
Haloferax	0.123137			Enterobacter	0.12663
Halogeometricum	0.313313			Enterococcus	0.512691
Halomicrobium	0.0865473			Enterocytozoon	0.246315
Halomonas	0.717814			Epsilon15-like viruses	0.796253
Haloquadratum	0.185234			Epulopiscium	0.12663
Halorhabdus	0.591922			Equus	0.317311
Halorhodospira	0.460915			Eremococcus	0.275234
Haloterrigena	0.579969			Eremothecium	0.036904
Halothermothrix	0.490603			Erwinia	0.275234
Halothiobacillus	0.302267			Erysipelothrix	0.512691
Helicobacter	0.323571			Erythrobacter	0.275234
Heliobacterium	0.0626294			Escherichia	0.512691
Herpetosiphon	0.0793621			Ethanoligenens	0.275234
Hirschia	0.944494			Eubacterium	0.512691
Histophilus	0.480529			Eucalyptus	0.317311
Holdemania	0.143393			Exiguobacterium	0.0495346
Hydra	0.320646			Faecalibacterium	0.512691
Hydrogenivirga	0.139218			Ferrimonas	0.512691
Hydrogenobacter	0.228708			Ferroglobus	0.246315
Hyphomicrobium	0.17101			Ferroplasma	0.827259
Hyphomonas	0.341945			Fervidobacterium	0.275234
Ignicoccus	0.0536736			Fibrobacter	0.0495346
Ignisphaera	0.274453			Filifactor	0.275234
Ilyobacter	0.413475			Filobasidiella	0.275234
Intrasporangium	0.898285			Finegoldia	0.827259
Janibacter	0.926804			Flavobacterium	0.827259
Jannaschia	0.996884			Fluoribacter	0.317311
Jonquetella	0.381112			Francisella	0.512691
Kangiella	0.220896			Frankia	0.512691
Ketogulonicigenium	0.322707			Fulvimarina	0.121335
Kineococcus	0.82321			Fusobacterium	0.275234
Kingella	0.457389			Gallionella	0.275234
Klebsiella	0.681104			Gallus	0.268286
Kocuria	0.370289			Gardnerella	0.512691
Kordia	0.0650086			Gemella	0.0495346
Kosmotoga	0.60941			Gemmata	0.275234
Kytococcus	0.424558			Gemmatimonas	0.275234
Labrenzia	0.283537			Geobacillus	0.275234
Laccaria	0.0515233			Geobacter	0.827259
Lactobacillus	0.225805			Geodermatophilus	0.827259
Lactococcus	0.206478			Giardia	0.036904
Laribacter	0.594088			Gibberella	0.275234
Leadbetterella	0.389154			Gloeobacter	0.827259
Legionella	0.881075			Gluconacetobacter	0.512691
Leifsonia	0.455021			Gluconobacter	0.275234
Leishmania	0.148199			Gordonia	0.275234
Leptospira	0.681004			Gramella	0.827259
Leptothrix	0.699866			Granulibacter	0.827259
Leptotrichia	0.0572248			Granulicatella	0.12663
Leuconostoc	0.308863			Guillardia	0.036904
Limnobacter	0.0791477			Haemophilus	0.275234
Listeria	0.155101			Hahella	0.512691
Lodderomyces	0.126235			Halalkalicoccus	0.816639
Loktanella	0.217229			Halanaerobium	0.512691
Lutiella	0.916195			Haliangium	0.512691
Lyngbya	0.491437			Haloarcula	0.827259
Lysinibacillus	0.422797			Halobacterium	0.121183
Macrococcus	0.56616			Haloferax	0.506555
Magnaporthe	0.398058			Halogeometricum	0.121183
Magnetococcus	0.26555			Halomicrobium	0.816639
Magnetospirillum	0.055943			Halomonas	0.512691
Mannheimia	0.440318			Haloquadratum	0.0495346
Marchantia	1			Halorhabdus	0.12663
Maribacter	0.982868			Halorhodospira	0.12663
Maricaulis	0.100284			Halorubrum	0.816639
Marinobacter	0.806813			Haloterrigena	0.12663
Marinomonas	0.921307			Halothermothrix	0.827259
Mariprofundus	0.336903			Halothiobacillus	0.512691
Maritimibacter	0.445998			Helicobacter	0.275234
Marivirga	0.63317			Heliobacterium	0.0495346
Megasphaera	0.470224			Herbaspirillum	0.275234
Mesoplasma	0.15677			Herminiimonas	0.512691
Mesorhizobium	0.512597			Herpetosiphon	0.512691
Metallosphaera	0.308126			Hirschia	0.0495346
Methanobrevibacter	0.180791			Histophilus	0.512691
Methanocella	0.8323			Hoeflea	0.246315
Methanococcoides	0.937964			Holdemania	0.12663
Methanococcus	0.388797			Homo	0.275234
Methanocorpusculum	0.872991			Hydra	0.512691
Methanoculleus	0.488636			Hydrogenivirga	0.375825
Methanohalobium	0.11046			Hydrogenobacter	0.121183
Methanohalophilus	0.672054			Hydrogenobaculum	0.12663
Methanoplanus	0.479977			Hyperthermus	0.121335
Methanopyrus	0.86205			Hyphomicrobium	0.12663
Methanoregula	0.415194			Hyphomonas	0.0495346
Methanosaeta	0.546834			Idiomarina	0.512691
Methanosarcina	0.147022			Ignicoccus	0.486674
Methanosphaera	0.692975			Ignisphaera	0.512691
Methanosphaerula	0.716636			Ilyobacter	0.275234
Methanospirillum	0.62094			Inovirus	0.317311
Methanothermobacter	0.781693			Intrasporangium	0.827259
Methanothermus	0.062429			Iridovirus	0.317311
Methylacidiphilum	0.135694			Ixodes	0.816639
Methylibium	0.307991			Janibacter	0.512691
Methylobacillus	0.890977			Jannaschia	0.512691
Methylobacterium	0.243453			Janthinobacterium	0.512691
Methylocella	0.984055			Jonesia	0.0495346
Methylococcus	0.800645			Jonquetella	0.275234
Methylophaga	0.543158			Kangiella	0.12663
Methylotenera	0.282666			Ketogulonicigenium	0.512691
Methylovorus	0.569299			Kineococcus	0.275234
Micrococcus	0.767537			Kingella	0.375825
Microcoleus	0.47843			Klebsiella	0.827259
Microcystis	0.512003			Kluyveromyces	0.121335
Micromonospora	0.600776			Kocuria	0.375825
Microscilla	0.0615101			Kordia	1
Mitsuokella	0.571736			Kosmotoga	0.275234
Mobiluncus	0.14906			Kribbella	0.512691
Monodelphis	0.185557			Ktedonobacter	0.275234
Monosiga	0.6286			Kytococcus	0.512691
Moorella	0.298616			L5-like viruses	0.317311
Moraxella	0.419082			LUZ24-like viruses	0.317311
Mortierella	1			Labrenzia	0.121183
Mu-like viruses	1			Laccaria	0.816639
Mucilaginibacter	0.295735			Lachancea	0.121335
Mus	0.223468			Lactobacillus	0.512691
Mycobacterium	0.646093			Lactococcus	0.275234
Mycoplasma	0.694545			Lambda-like viruses	0.275234
Myxococcus	0.850769			Laribacter	0.512691
Naegleria	0.914809			Lawsonia	0.512691
Nakamurella	0.334154			Leadbetterella	0.512691
Nakaseomyces	0.0786761			Leeuwenhoekiella	0.827259
Nasonia	0.114654			Legionella	0.827259
Natranaerobius	0.453098			Leifsonia	0.12663
Natrialba	0.555083			Leishmania	0.827259
Natronomonas	0.601668			Lentisphaera	0.275234
Nautilia	0.408913			Leporipoxvirus	0.317311
Nectria	0.0932581			Leptosira	0.317311
Neisseria	0.447794			Leptospira	0.512691
Nematostella	0.457029			Leptospirillum	0.317311
Neorickettsia	0.0687751			Leptothrix	0.512691
Neosartorya	0.473037			Leptotrichia	0.0495346
Nephroselmis	1			Leuconostoc	0.512691
Neptuniibacter	0.109553			Limnobacter	0.512691
Neurospora	0.0969354			Listeria	0.275234
Nitratiruptor	0.258941			Listonella	0.317311
Nitrobacter	0.825945			Loa	0.816639
Nitrococcus	0.645206			Lobularia	0.317311
Nitrosococcus	0.967858			Lodderomyces	0.816639
Nitrosomonas	0.997841			Loktanella	0.375825
Nitrosopumilus	0.364083			Lutiella	0.827259
Nitrosospira	0.572005			Lyngbya	0.827259
Nitrospira	0.878778			Lysinibacillus	0.512691
Nocardia	0.121213			Macaca	0.512691
Nocardioides	0.0513637			Macrococcus	0.512691
Nocardiopsis	0.951752			Magnaporthe	0.375825
Nodularia	0.0953789			Magnetococcus	0.512691
Nosema	1			Magnetospirillum	0.827259
Nostoc	0.959163			Malassezia	0.375825
Novosphingobium	0.241926			Manihot	0.317311
Oceanicaulis	0.115752			Mannheimia	0.512691
Oceanicola	0.353901			Maribacter	0.512691
Oceanithermus	0.398068			Maricaulis	0.0495346
Oceanobacillus	0.262172			Marinobacter	0.827259
Ochrobactrum	0.728944			Marinomonas	0.275234
Ochromonas	1			Mariprofundus	0.657905
Oenococcus	0.0551663			Maritimibacter	0.512691
Oligotropha	0.498857			Marivirga	0.827259
Olsenella	0.626901			Megasphaera	0.275234
Opitutus	0.0999206			Meiothermus	0.512691
Oribacterium	0.364831			Mesoplasma	0.827259
Orthopoxvirus	1			Mesorhizobium	0.275234
Oryza	0.116375			Mesostigma	0.317311
Oscillatoria	0.719673			Metallosphaera	0.375825
Oscillochloris	0.454051			Methanobrevibacter	0.275234
Ostreococcus	0.312755			Methanocaldococcus	0.12663
Paenibacillus	0.273475			Methanocella	0.12663
Paludibacter	0.678808			Methanococcoides	0.512691
Pantoea	0.33367			Methanococcus	0.512691
Parabacteroides	0.215677			Methanocorpusculum	0.275234
Parachlamydia	0.308994			Methanoculleus	0.512691
Paracoccidioides	0.0538148			Methanohalobium	0.512691
Paracoccus	0.345115			Methanohalophilus	0.827259
Paramecium	0.71501			Methanoplanus	0.12663
Parascardovia	0.410593			Methanopyrus	0.512691
Parvibaculum	0.623207			Methanoregula	0.12663
Pasteurella	0.103028			Methanosaeta	0.512691
Pectobacterium	0.323957			Methanosarcina	0.512691
Pediococcus	0.157053			Methanosphaera	0.275234
Pedobacter	0.547697			Methanosphaerula	0.512691
Pelagibaca	0.821194			Methanospirillum	0.827259
Pelobacter	0.971689			Methanothermobacter	0.827259
Pelotomaculum	0.14024			Methanothermococcus	0.121335
Penicillium	0.331912			Methanothermus	0.827259
Peptoniphilus	0.503046			Methylacidiphilum	0.275234
Peptostreptococcus	0.394369			Methylibium	0.512691
Perkinsus	0.31817			Methylobacillus	0.275234
Persephonella	0.97826			Methylobacter	0.816639
Petrotoga	0.329606			Methylobacterium	0.827259
Phaeodactylum	0.441788			Methylocella	0.512691
Phaeosphaeria	0.452602			Methylococcus	0.275234
Phenylobacterium	0.659075			Methylophaga	0.275234
PhiC31-like viruses	1			Methylosinus	0.246315
Photobacterium	0.609397			Methylotenera	0.275234
Photorhabdus	0.276971			Methylovorus	0.12663
Physcomitrella	0.100671			Meyerozyma	0.816639
Pichia	0.194234			Micrococcus	0.275234
Pirellula	0.0831893			Microcoleus	0.512691
Plasmodium	0.76092			Microcystis	0.0495346
Plesiocystis	0.925135			Micromonas	0.816639
Pleurotus	1			Micromonospora	0.512691
Polaribacter	0.496557			Microscilla	0.827259
Polaromonas	0.372925			Mitsuokella	0.275234
Polynucleobacter	0.315311			Mobiluncus	0.827259
Porphyra	0.113611			Moniliophthora	0.317311
Porphyromonas	0.110542			Monodelphis	0.512691
Prasinovirus	1			Monosiga	0.827259
Prochlorococcus	0.7794			Moorella	0.275234
Prosthecochloris	0.434575			Moraxella	0.512691
Proteus	0.763231			Moritella	0.121335
Pseudoalteromonas	0.690736			Morus	0.317311
Pseudoramibacter	0.298231			Mucilaginibacter	0.827259
Pseudovibrio	0.508847			Mus	0.506555
Psychrobacter	0.341519			Mycobacterium	0.512691
Psychroflexus	0.640127			Mycoplasma	0.512691
Psychromonas	0.560774			Myxococcus	0.512691
Pylaiella	1			Naegleria	0.827259
Pyramidobacter	0.688592			Nakamurella	0.0495346
Pyramimonas	1			Nakaseomyces	0.827259
Pyrobaculum	0.38473			Nanoarchaeum	0.121335
Pyrococcus	0.510971			Nasonia	0.816639
Pythium	1			Natranaerobius	0.827259
Ralstonia	0.33419			Natrialba	0.0495346
Rattus	0.256269			Natronomonas	0.12663
Reclinomonas	1			Nautilia	0.275234
Reinekea	0.765641			Nectria	0.816639
Renibacterium	0.811132			Neisseria	0.827259
Rhodobacter	0.301049			Nematostella	0.512691
Rhodococcus	0.561861			Neorickettsia	0.486674
Rhodomicrobium	0.618019			Neosartorya	0.827259
Rhodopirellula	0.712481			Neptuniibacter	0.816639
Rhodopseudomonas	0.99745			Neurospora	0.827259
Rhodospirillum	0.0719583			Nitratiruptor	0.827259
Rhodothermus	0.131401			Nitrobacter	0.275234
Ricinus	0.708842			Nitrococcus	0.827259
Rickettsia	0.751768			Nitrosococcus	0.512691
Riemerella	0.992897			Nitrosomonas	0.12663
Robiginitalea	0.0732239			Nitrosopumilus	0.657905
Roseburia	0.983144			Nitrosospira	0.512691
Roseibium	0.161397			Nitrospira	0.12663
Roseiflexus	0.53206			Nocardia	0.512691
Roseobacter	0.239182			Nocardioides	0.827259
Rothia	0.341486			Nocardiopsis	0.512691
Rubrobacter	0.197077			Nodularia	0.246315
Ruegeria	0.669138			Nostoc	0.12663
Ruminococcus	0.267275			Novosphingobium	0.275234
SPO1-like viruses	0.748634			Oceanibulbus	0.317311
Saccharomonospora	0.182628			Oceanicaulis	0.657905
Saccharomyces	0.583622			Oceanicola	0.512691
Saccharophagus	0.502572			Oceanithermus	0.12663
Saccharopolyspora	0.494041			Oceanobacillus	0.275234
Sagittula	0.789126			Ochrobactrum	0.827259
Salinibacter	0.171708			Octadecabacter	0.827259
Salinispora	0.434018			Odontella	0.121335
Salmonella	0.247087			Oenococcus	0.12663
Sanguibacter	0.419168			Oligotropha	0.375825
Scardovia	0.295809			Olsenella	0.827259
Scheffersomyces	0.489531			Oltmannsiellopsis	0.317311
Schistosoma	0.220231			Opitutus	0.827259
Schizosaccharomyces	0.128577			Oribacterium	0.275234
Sclerotinia	0.281668			Orientia	0.816639
Scutellospora	1			Ornithorhynchus	0.816639
Sebaldella	0.454707			Oryctolagus	0.317311
Segniliparus	0.0854			Oryza	0.375825
Selenomonas	0.981233			Oscillatoria	0.827259
Serratia	0.656063			Oscillochloris	0.657905
Shewanella	0.295015			Ostreococcus	0.512691
Shuttleworthia	0.333089			Oxalobacter	0.275234
Sideroxydans	0.351672			P1-like viruses	0.317311
Simonsiella	0.459312			P2-like viruses	0.121335
Sinorhizobium	0.214866			P22-like viruses	0.317311
Slackia	0.859864			Paenibacillus	0.512691
Sodalis	0.899306			Paludibacter	0.827259
Sorangium	0.342404			Pan	0.375825
Sorghum	0.44199			Pantoea	0.275234
Sphaerobacter	0.119738			Parabacteroides	0.12663
Sphingobacterium	0.230069			Parachlamydia	0.375825
Sphingobium	0.722416			Paracoccidioides	0.816639
Sphingomonas	0.602477			Paracoccus	0.12663
Sphingopyxis	0.992592			Paramecium	0.827259
Spirochaeta	0.12785			Parascardovia	0.512691
Spiromicrovirus	1			Parvibaculum	0.512691
Spirosoma	0.488685			Parvularcula	0.512691
Stackebrandtia	0.119673			Pasteurella	0.275234
Staphylococcus	0.243243			Paulinella	0.121335
Staphylothermus	0.881531			Pectobacterium	0.0495346
Starkeya	0.984974			Pediculus	0.796253
Stenotrophomonas	0.182251			Pediococcus	0.275234
Stigeoclonium	1			Pedobacter	0.827259
Stigmatella	0.194599			Pelagibaca	0.275234
Streptobacillus	0.88944			Pelobacter	0.827259
Streptomyces	0.190524			Pelodictyon	0.0495346
Strongylocentrotus	0.341004			Pelotomaculum	0.512691
Subdoligranulum	0.189948			Penicillium	0.506555
Sulfitobacter	0.113028			Peptoniphilus	0.512691
Sulfolobus	0.927809			Peptostreptococcus	0.0495346
Sulfuricurvum	0.888265			Perkinsus	0.375825
Sulfurimonas	0.209982			Persephonella	0.12663
Sulfurospirillum	0.410529			Petrotoga	0.512691
Sulfurovum	0.0871102			Phaeobacter	0.317311
Symbiobacterium	0.0613059			Phaeodactylum	1
Synechococcus	0.553754			Phaeosphaeria	1
Synechocystis	0.525205			Phaeovirus	0.317311
Syntrophobacter	0.988636			Phaseolus	0.317311
Syntrophomonas	0.619418			Phenylobacterium	0.275234
Syntrophothermus	0.252759			Phi29-like viruses	0.816639
Syntrophus	0.6567			Phieco32-like viruses	0.121335
Teredinibacter	0.250517			Photobacterium	0.512691
Terriglobus	0.305178			Photorhabdus	0.512691
Tetrahymena	0.0689413			Physcomitrella	0.827259
Thauera	0.412965			Phytophthora	0.375825
Thermaerobacter	0.239428			Pichia	0.268286
Thermanaerovibrio	0.278581			Picrophilus	0.246315
Thermincola	0.0959876			Pinus	0.796253
Thermoanaerobacter	0.0954445			Pirellula	0.512691
Thermoanaerobacterium	0.196607			Planctomyces	0.827259
Thermobaculum	0.662629			Plasmodium	0.275234
Thermobifida	0.670667			Plesiocystis	0.827259
Thermobispora	0.140838			Podospora	0.816639
Thermococcus	0.256084			Polaribacter	0.827259
Thermocrinis	0.244645			Polaromonas	0.512691
Thermodesulfovibrio	0.0740462			Polynucleobacter	0.827259
Thermofilum	0.998181			Pongo	0.796253
Thermomicrobium	0.0968713			Populus	0.121183
Thermoplasma	0.127051			Porphyra	0.486674
Thermosediminibacter	0.802934			Porphyromonas	0.512691
Thermosinus	0.25088			Postia	0.816639
Thermosipho	0.78776			Prevotella	0.12663
Thermosynechococcus	0.754318			Prochlorococcus	0.512691
Thermotoga	0.532456			Propionibacterium	0.512691
Thermus	0.477803			Prosthecochloris	0.827259
Thioalkalivibrio	0.0546327			Proteus	0.512691
Thiobacillus	0.62841			Providencia	0.275234
Thiomicrospira	0.991097			Prunus	0.317311
Toxoplasma	0.696174			Pseudendoclonium	0.317311
Treponema	0.324859			Pseudoalteromonas	0.12663
Trichodesmium	0.637445			Pseudomonas	0.275234
Trichomonas	0.654715			Pseudoramibacter	0.512691
Trichophyton	1			Pseudovibrio	0.506555
Trichoplax	0.0581701			Psychrobacter	0.827259
Tropheryma	0.0904093			Psychroflexus	0.827259
Truepera	0.73521			Psychromonas	0.827259
Trypanosoma	0.680489			Pyramidobacter	0.512691
Tsukamurella	0.28555			Pyrenophora	0.121335
Tuber	0.116321			Pyrobaculum	0.12663
Turicibacter	0.440655			Pyrococcus	0.275234
Uncinocarpus	1			Ralstonia	0.12663
Ureaplasma	0.79784			Raphidiopsis	0.375825
Vanderwaltozyma	0.261316			Rattus	0.506555
Variovorax	0.167897			Reinekea	0.275234
Veillonella	0.567165			Renibacterium	0.275234
Verminephrobacter	0.644863			Rhizobium	0.12663
Verrucomicrobium	0.071939			Rhodobacter	0.512691
Vibrio	0.843023			Rhodococcus	0.827259
Vitis	0.792006			Rhodomicrobium	0.512691
Vulcanisaeta	0.675198			Rhodomonas	0.317311
Waddlia	0.25235			Rhodopirellula	0.827259
Weissella	0.455704			Rhodopseudomonas	0.12663
Wolbachia	0.319956			Rhodospirillum	0.827259
Wolinella	0.553675			Rhodothermus	0.512691
Xanthobacter	0.107699			Ricinus	0.275234
Xanthomonas	0.942561			Rickettsia	0.827259
Xenopus	0.391438			Rickettsiella	0.121335
Xenorhabdus	0.919585			Riemerella	0.827259
Xylanimonas	0.666403			Robiginitalea	0.827259
Xylella	0.27006			Roseburia	0.512691
Yersinia	0.0992798			Roseibium	0.827259
Zea	1			Roseiflexus	0.275234
Zunongwangia	0.564741			Roseobacter	0.275234
Zymomonas	0.389991			Roseomonas	0.121335
phiKZ-like viruses	0.102681			Roseovarius	0.512691
unclassified (derived from Actinobacteria (class))	0.245998			Rothia	0.827259
unclassified (derived from Alloherpesviridae)	1			Rubrobacter	0.512691
unclassified (derived from Alphaproteobacteria)	0.177375			Ruegeria	0.827259
unclassified (derived from Alteromonadales)	0.128366			Ruminococcus	0.512691
unclassified (derived from Burkholderiales)	0.970918			SP6-like viruses	0.268286
unclassified (derived from Campylobacterales)	0.997695			SPO1-like viruses	0.827259
unclassified (derived from Candidatus Poribacteria)	0.560209			SPbeta-like viruses	0.121335
unclassified (derived from Chroococcales)	0.221118			Saccharomonospora	0.375825
unclassified (derived from Clostridiales Family XI. Incertae Sedis)	0.779011			Saccharomyces	0.827259
unclassified (derived from Clostridiales)	0.146321			Saccharophagus	0.512691
unclassified (derived from Deltaproteobacteria)	0.439597			Saccharopolyspora	0.827259
unclassified (derived from Elusimicrobia)	0.22352			Saccoglossus	0.317311
unclassified (derived from Euryarchaeota)	0.882249			Sagittula	0.827259
unclassified (derived from Flavobacteria)	0.360756			Salinibacter	0.827259
unclassified (derived from Flavobacteriaceae)	0.288407			Salinispora	0.275234
unclassified (derived from Gammaproteobacteria)	0.529407			Salmonella	0.512691
unclassified (derived from Lachnospiraceae)	0.477839			Sanguibacter	0.0495346
unclassified (derived from Myoviridae)	0.872297			Scardovia	0.275234
unclassified (derived from Phycodnaviridae)	1			Scheffersomyces	0.121183
unclassified (derived from Rhodobacteraceae)	0.296126			Schistosoma	0.375825
unclassified (derived from Siphoviridae)	0.624523			Schizophyllum	0.796253
unclassified (derived from Thermotogales)	0.939537			Schizosaccharomyces	0.506555
unclassified (derived from Verrucomicrobia subdivision 3)	0.682186			Sclerotinia	0.375825
unclassified (derived from Verrucomicrobiales)	0.387838			Sebaldella	0.275234
unclassified (derived from Vibrionaceae)	0.0729629			Segniliparus	1
unclassified (derived from Viruses)	0.177827			Selaginella	0.121335
				Selenomonas	0.512691
				Serratia	0.0495346
				Shewanella	0.275234
				Shigella	0.12663
				Shuttleworthia	0.275234
				Sideroxydans	0.512691
				Simonsiella	0.375825
				Sinorhizobium	0.827259
				Slackia	0.275234
				Sodalis	0.827259
				Sorangium	0.12663
				Sorghum	0.121183
				Sphaerobacter	0.827259
				Sphingobacterium	0.827259
				Sphingobium	0.12663
				Sphingomonas	0.827259
				Sphingopyxis	0.827259
				Spirochaeta	0.512691
				Spirosoma	0.827259
				Stackebrandtia	0.275234
				Staphylococcus	0.512691
				Staphylothermus	0.512691
				Starkeya	0.0495346
				Stenotrophomonas	0.827259
				Stigmatella	0.827259
				Streptobacillus	0.827259
				Streptococcus	0.512691
				Streptomyces	0.512691
				Streptosporangium	0.827259
				Strongylocentrotus	0.657905
				Subdoligranulum	0.512691
				Sulfitobacter	0.816639
				Sulfolobus	0.512691
				Sulfuricurvum	0.275234
				Sulfurihydrogenibium	0.275234
				Sulfurimonas	0.512691
				Sulfurospirillum	0.12663
				Sulfurovum	0.827259
				Sus	0.121335
				Symbiobacterium	0.827259
				Synechococcus	0.512691
				Synechocystis	0.275234
				Syntrophobacter	0.827259
				Syntrophomonas	0.512691
				Syntrophothermus	0.12663
				Syntrophus	0.827259
				T4-like viruses	0.275234
				T5-like viruses	0.121335
				T7-like viruses	0.121335
				Taeniopygia	0.486674
				Talaromyces	0.317311
				Teredinibacter	0.512691
				Terriglobus	0.275234
				Tetrahymena	0.512691
				Thalassiosira	0.275234
				Thalassobium	0.816639
				Thauera	0.512691
				Theileria	0.317311
				Theobroma	0.317311
				Thermaerobacter	0.512691
				Thermanaerovibrio	0.12663
				Thermincola	0.512691
				Thermoanaerobacter	0.0495346
				Thermoanaerobacterium	0.275234
				Thermobaculum	0.512691
				Thermobifida	0.512691
				Thermobispora	0.827259
				Thermococcus	0.512691
				Thermocrinis	0.827259
				Thermodesulfovibrio	0.512691
				Thermofilum	0.512691
				Thermomicrobium	0.275234
				Thermomonospora	0.827259
				Thermoplasma	0.246315
				Thermoproteus	0.317311
				Thermosediminibacter	0.827259
				Thermosinus	0.512691
				Thermosipho	0.827259
				Thermosphaera	0.375825
				Thermosynechococcus	0.827259
				Thermotoga	0.0495346
				Thermus	0.275234
				Thioalkalivibrio	0.827259
				Thiobacillus	0.275234
				Thiomicrospira	0.512691
				Thiomonas	0.512691
				Tolumonas	0.827259
				Toxoplasma	0.512691
				Treponema	0.512691
				Tribolium	0.512691
				Trichodesmium	0.275234
				Trichomonas	0.275234
				Trichoplax	0.816639
				Tropheryma	1
				Truepera	0.827259
				Trypanosoma	0.512691
				Tsukamurella	0.512691
				Tuber	0.816639
				Turicibacter	0.275234
				Ureaplasma	0.512691
				Ustilago	0.486674
				Vanderwaltozyma	0.268286
				Variovorax	0.827259
				Veillonella	0.0495346
				Verminephrobacter	0.12663
				Verrucomicrobium	0.827259
				Verticillium	0.121335
				Vibrio	0.12663
				Victivallis	0.512691
				Vitis	0.275234
				Volvox	0.275234
				Vulcanisaeta	0.0495346
				Waddlia	0.0495346
				Weissella	0.0463016
				Wigglesworthia	0.121335
				Wolbachia	0.827259
				Wolinella	0.512691
				Xanthobacter	0.512691
				Xanthomonas	0.827259
				Xenopus	0.275234
				Xenorhabdus	0.512691
				Xylanimonas	0.827259
				Xylella	0.512691
				Yarrowia	0.827259
				Yersinia	0.512691
				Zunongwangia	0.827259
				Zygosaccharomyces	0.121335
				Zymomonas	0.827259
				phiKZ-like viruses	0.827259
				unclassified (derived from Actinobacteria (class))	0.275234
				unclassified (derived from Alicyclobacillaceae)	0.827259
				unclassified (derived from Alphaproteobacteria)	0.512691
				unclassified (derived from Alteromonadales)	0.486674
				unclassified (derived from Bacteria)	0.12663
				unclassified (derived from Bacteroidetes)	0.827259
				unclassified (derived from Betaproteobacteria)	0.121335
				unclassified (derived from Burkholderiales)	0.512691
				unclassified (derived from Campylobacterales)	0.275234
				unclassified (derived from Candidatus Poribacteria)	0.121183
				unclassified (derived from Caudovirales)	0.268286
				unclassified (derived from Chroococcales)	0.121183
				unclassified (derived from Clostridiales Family XI. Incertae Sedis)	0.12663
				unclassified (derived from Clostridiales)	0.12663
				unclassified (derived from Deltaproteobacteria)	0.827259
				unclassified (derived from Elusimicrobia)	0.512691
				unclassified (derived from Erysipelotrichaceae)	0.512691
				unclassified (derived from Euryarchaeota)	0.12663
				unclassified (derived from Flavobacteria)	0.827259
				unclassified (derived from Flavobacteriaceae)	0.512691
				unclassified (derived from Flavobacteriales)	0.827259
				unclassified (derived from Gammaproteobacteria)	0.827259
				unclassified (derived from Lachnospiraceae)	0.275234
				unclassified (derived from Methylophilales)	0.486674
				unclassified (derived from Myoviridae)	0.827259
				unclassified (derived from Opitutaceae)	0.275234
				unclassified (derived from Podoviridae)	0.036904
				unclassified (derived from Rhodobacteraceae)	0.268286
				unclassified (derived from Rhodobacterales)	0.816639
				unclassified (derived from Rickettsiales)	0.121335
				unclassified (derived from Ruminococcaceae)	0.275234
				unclassified (derived from Siphoviridae)	0.275234
				unclassified (derived from Thermotogales)	0.512691
				unclassified (derived from Verrucomicrobia subdivision 3)	0.275234
				unclassified (derived from Verrucomicrobiales)	0.827259
				unclassified (derived from Vibrionaceae)	0.486674
				unclassified (derived from Vibrionales)	0.121335
				unclassified (derived from Viruses)	0.512691
				unclassified (derived from other sequences)	0.816639
