# Supplementary material for: The Human Gut and Dietary Salt: The Bacteroides/Prevotella Ratio as a Potential Marker of Sodium Intake and Beyond
Source: Nutrients. 2024 Mar 25;16(7):942. doi: 10.3390/nu16070942 (PMC11013828; doi:10.3390/nu16070942)
Supplement: Supplementary file 1 [file nutrients-16-00942-s001.zip › S7 Nutrition statistics.xlsx]

## Sheet: Sheet1
	Harmonic Mean			Standard error
Nutritional Components	Low Salt Diet	High Salt Diet		Low Salt Diet	High Salt Diet
AOAC (g/day)	17.5067	16.789		1.94622	5.29371
Sodium (mg/day)	1017.61	4034.53		154.373	1093.12
Energy (Kcal)	1680.2	2213.89		67.5302	285.901
Protein (g/day)	45.6999	80.5846		12.8643	12.1244
Age (Years)	43.8088	29.6437		2.08167	5.23874
Vitamin B12 (mcg/day)	0.761029	0.548744		2.72784	2.64218
	Geometric Mean			Standard error
Nutritional Components	Low Salt Diet	High Salt Diet		Low Salt Diet	High Salt Diet
AOAC (g/day)	17.7421	18.0835		1.94622	5.29371
Sodium (mg/day)	1036.72	4274.67		154.373	1093.12
Energy (Kcal)	1682.76	2244.63		67.5302	285.901
Protein (g/day)	48.638	82.0662		12.8643	12.1244
Age (Years)	43.9034	30.4704		2.08167	5.23874
Vitamin B12 (mcg/day)	1.76731	1.72085		2.72784	2.64218
